# Supplementary material for: Observation of the Gut Microbiota Profile in C57BL/6 Mice Induced by Plasmodium berghei ANKA Infection
Source: Front Cell Infect Microbiol. 2021 Oct 28;11:680383. doi: 10.3389/fcimb.2021.680383 (PMC8581563; doi:10.3389/fcimb.2021.680383)
Supplement: Supplementary Table 1 — Within- versus Among-Group Dissimilarities analysis via Analysis of Similarities (ANOSIM). R-value is between (-1, 1), and when the R-value is greater than 0, it indicates significant differences between groups. The credibility of the statistical analysis is expressed by the P-value, and P<0.05 indicates statistical significance. Significance < 0.05 indicates a significant difference. [file Table_1.xlsx]

## Sheet: Supplementary Table 1
SUPPLEMENTARY TABLE 1 | Within- versus Among-Group Dissimilarities analysis via Analysis of Similarities (ANOSIM)
Group	R-value	P-value
PbA-Ctrl	0.1689	0.002
Note: R-value is between (-1, 1), and when the R-value is greater than 0, it indicates significant differences between groups. The credibility of the statistical analysis is expressed by the P-value, and P < 0.05 indicates statistical significance. Significance < 0.05 indicates a significant difference.
