# Supplementary material for: Observation of the Gut Microbiota Profile in C57BL/6 Mice Induced by Plasmodium berghei ANKA Infection
Source: Front Cell Infect Microbiol. 2021 Oct 28;11:680383. doi: 10.3389/fcimb.2021.680383 (PMC8581563; doi:10.3389/fcimb.2021.680383)
Supplement: Supplementary Table 2 — Within- versus Among-Group Dissimilarities analysis via the Multi Response Permutation Procedure (MRPP). A smaller value of the observed delta indicates that the difference within the group is lower; a larger value of the expected delta indicates that the difference between the groups is higher; A > 0 demonstrates that the difference between the groups is higher than that within the groups; A < 0 indicates that the difference within the groups is higher than that between the groups. P < 0.05 indicates a significant difference. [file Table_2.xlsx]

## Sheet: Supplementary Table 2
SUPPLEMENTARY TABLE 2 | Within- versus Among-Group Dissimilarities analysis via Multi Response Permutation Procedure (MRPP)
Group	A	observed-delta	expected-delta	Significance
Ctrl-PbA	0.03928	0.5658	0.5889	0.001
Note: A smaller value of the observed delta indicates that the difference within the group is lower; a larger value of the expected delta indicates that the difference between the groups is higher; A > 0 demonstrates that the difference between the groups is higher than that within the groups; A < 0 indicates that the difference within the groups is higher than that between the groups. P < 0.05 i…
